# Supplementary material for: Beneficial Effects of Remimazolam Compared with Dexmedetomidine as an Adjuvant in Total Intravenous Anaesthesia with Propofol and Remifentanil: A Randomised Controlled Trial
Source: Medicina (Kaunas). 2026 Feb 2;62(2):303. doi: 10.3390/medicina62020303 (PMC12941681; doi:10.3390/medicina62020303)
Supplement: Supplementary file 1 [file medicina-62-00303-s001.zip]

Archive with 3 entries (3 files):
- Figure S1.TIF
- Figure S2.TIF
- Supplementary Table S1.pdf
